# Supplementary material for: Triclosan is associated with breast cancer via oxidative stress and relative telomere length
Source: Front Public Health. 2023 May 5;11:1163965. doi: 10.3389/fpubh.2023.1163965 (PMC10197149; doi:10.3389/fpubh.2023.1163965)
Supplement: Supplementary file 3 [file Table_1.XLSX]

## Sheet: Catalogue
Supplementary Material
Table S1	Stratified analyses about the association between 8-OHdG and BC by age, age at menarche, menopause status, and abortion status
Table S2	Stratified analyses about the association between HNE-MA and BC by age, age at menarche, menopause status, and abortion status
Table S3	Stratified analyses about the association between 8-isoPGF2α and BC by age, age at menarche, menopause status, and abortion status
Table S4	Stratified analyses about the association between RTL and BC by age, age at menarche, menopause status, and abortion status
Table S5	The original data on a case-control study among 302 female BC cases and 302 age-matched healthy controls

## Sheet: Table S1
Table S1. Stratified analyses about the association between 8-OHdG and BC by age, age at menarche, menopause status, and abortion status
Groups	8-OHdGa		Pb
	Low	High
	ORb (95% CI)	ORb (95% CI)
Age, years
≤ 60 (N = 494)	1.00 (ref.)	1.34 (0.94, 1.93)	0.11
> 60 (N = 110)	1.00 (ref.)	2.40 (1.05, 5.72)	0.043
Age at menarche, years
≤ 13 (N = 305)	1.00 (ref.)	1.38 (0.87, 2.21)	0.175
> 13 (N = 299)	1.00 (ref.)	2.00 (1.22, 3.32)	0.006
Menopause status
Yes (N = 223)	1.00 (ref.)	1.83 (1.04, 3.25)	0.037
No (N = 381)	1.00 (ref.)	1.36 (0.90, 2.05)	0.141
Abortion status
Yes (N = 342)	1.00 (ref.)	1.58 (1.02, 2.46)	0.039
No (N = 262)	1.00 (ref.)	1.41 (0.85, 2.34)	0.182
a The urinary TCS concentration was adjusted for creatinine;
b The logistic regression model was adjusted for age, smoking status, age of menarche, menopausal status, abortion status;
Abbreviations: TCS, triclosan; BC, breast cancer; 8-OHdG, 8-hydroxydeoxyguanosine; OR, Odds ratio; CI, confidence interval.

## Sheet: Table S2
Table S2. Stratified analyses about the association between HNE-MA and BC by age, age at menarche, menopause status, and abortion status
Groups	HNE-MAa		Pb
	Low	High
	ORb (95% CI)	ORb (95% CI)
Age, years
≤ 60 (N = 494)	1.00 (ref.)	2.56 (1.76, 3.75)	<0.001
> 60 (N = 110)	1.00 (ref.)	6.99 (2.63, 20.97)	<0.001
Age at menarche, years
≤ 13 (N = 305)	1.00 (ref.)	2.48 (1.53, 4.05)	<0.001
> 13 (N = 299)	1.00 (ref.)	2.81 (1.68, 4.75)	<0.001
Menopause status
Yes (N = 223)	1.00 (ref.)	2.63 (1.47, 4.78)	0.001
No (N = 381)	1.00 (ref.)	3.06 (1.98, 4.77)	<0.001
Abortion status
Yes (N = 342)	1.00 (ref.)	2.77 (1.76, 4.43)	<0.001
No (N = 262)	1.00 (ref.)	2.63 (1.57, 4.47)	<0.001
a The urinary TCS concentration was adjusted for creatinine;
b The logistic regression model was adjusted for age, smoking status, age of menarche, menopausal status, abortion status;
Abbreviations: TCS, triclosan; BC, breast cancer; HNE-MA, 4-hydroxy-2-nonenal-mercapturic acid; OR, Odds ratio; CI, confidence interval.

## Sheet: Table S3
Table S3. Stratified analyses about the association between 8-isoPGF2α and BC by age, age at menarche, menopause status, and abortion status
Groups	8-isoPGF2αa		Pb
	Low	High
	ORb (95% CI)	ORb (95% CI)
Age, years
≤ 60 (N = 494)	1.00 (ref.)	2.12 (1.46, 3.09)	<0.001
> 60 (N = 110)	1.00 (ref.)	2.58 (1.09, 6.42)	0.035
Age at menarche, years
≤ 13 (N = 305)	1.00 (ref.)	2.13 (1.31, 3.48)	0.002
> 13 (N = 299)	1.00 (ref.)	2.53 (1.52, 4.25)	<0.001
Menopause status
Yes (N = 223)	1.00 (ref.)	1.89 (1.07, 3.35)	0.028
No (N = 381)	1.00 (ref.)	2.33 (1.51, 3.61)	<0.001
Abortion status
Yes (N = 342)	1.00 (ref.)	2.36 (1.50, 3.74)	<0.001
No (N = 262)	1.00 (ref.)	2.00 (1.19, 3.40)	0.01
a The urinary TCS concentration was adjusted for creatinine;
b The logistic regression model was adjusted for age, smoking status, age of menarche, menopausal status, abortion status;
Abbreviations: TCS, triclosan; BC, breast cancer; 8-isoPGF2α, 8-iso-prostaglandin F2α; OR, Odds ratio; CI, confidence interval.

## Sheet: Table S4
Table S4. Stratified analyses about the association between RTL and BC by age, age at menarche, menopause status, and abortion status
Groups	RTL		Pb
	Short	Long
	ORb (95% CI)	ORb (95% CI)
Age, years
≤ 60 (N = 494)	1.00 (ref.)	1.05 (0.71, 1.53)	0.818
> 60 (N = 110)	1.00 (ref.)	10.40 (3.82, 32.60)	<0.001
Age at menarche, years
≤ 13 (N = 305)	1.00 (ref.)	1.10 (0.66, 1.81)	0.716
> 13 (N = 299)	1.00 (ref.)	1.98 (1.19, 3.31)	0.009
Menopause status
Yes (N = 223)	1.00 (ref.)	3.98 (2.18, 7.47)	<0.001
No (N = 381)	1.00 (ref.)	0.82 (0.53, 1.27)	0.369
Abortion status
Yes (N = 342)	1.00 (ref.)	1.11 (0.70, 1.75)	0.665
No (N = 262)	1.00 (ref.)	2.05 (1.21, 3.53)	0.009
a The urinary TCS concentration was adjusted for creatinine;
b The logistic regression model was adjusted for age, smoking status, age of menarche, menopausal status, abortion status;
Abbreviations: TCS, triclosan; BC, breast cancer; RTL, relative telomere length; OR, Odds ratio; CI, confidence interval.

## Sheet: Table S5
Table S5. The original data on a case-control study among 302 female BC cases and 302 age-matched healthy controls
ID	OHdG_A	HNE_MA_A	isoPGF2a_A	TCS	RTL	age	Age_at_menarche	Menopause	smoking	Abortion
IBC1	3.17427	14.1387	3.11633	47.1083	0.923619	54	14	1	0	1
IBC10	1.25713	13.9268	1.88499	16.551	1.82155	33	14	0	0	0
IBC101	5.35943	27.5889	5.33816	0.0293385	4.04181	43	12	0	0	0
IBC103	1.82652	7.4392	4.81809	0.176167	1.53857	42	14	0	0	1
IBC104	3.89259	8.72103	4.80062	7.20262	1.15369	61	16	1	0	0
IBC105	5.91992	6.53652	3.86776	6.66415	2.43934	54	12	1	0	1
IBC106	7.66206	25.123	7.511	147.95	3.81024	42	13	0	0	1
IBC107	4.99517	44.0767	2.14156	0.353082	2.46334	42	12	0	0	0
IBC108	5.97246	76.1508	14.4566	0.0222091	3.29577	34	12	0	0	1
IBC109	10.3475	109.734	4.13343	105.822	1.10288	48	14	0	0	1
IBC11	4.34014	3.79624	2.93065	44.8716	1.20684	62	14	1	0	1
IBC110	4.46195	10.6273	1.14166	1.297	2.67755	57	14	1	0	1
IBC111	42.7991	37.6702	16.7939	3.94995	1.41435	62	15	1	0	1
IBC113	5.30471	4.36147	2.24129	0.0424975	1.03583	63	12	1	0	1
IBC114	5.33364	5.99108	3.09524	0.898215	0.985395	54	13	1	0	0
IBC117	5.73385	8.88146	9.9142	7.23893	2.5161	61	12	1	0	0
IBC118	4.52174	3.31692	4.16207	1.02654	4.01666	61	12	1	0	0
IBC12	2.75395	2.14542	1.14256	2.57914	0.84128	43	12	0	0	0
IBC120	9.54942	7.0049	4.97088	10.806	3.38747	37	13	0	0	0
IBC121	2.49181	7.9331	0.854392	3.24663	1.20533	48	14	1	0	1
IBC125	9.67837	40.9328	8.86737	24.5051	1.28158	75	12	1	0	1
IBC126	4.82887	7.29715	3.31545	5.93863	2.33817	54	16	1	0	0
IBC127	6.09293	6.54894	0.866271	6.79039	0.901415	55	14	1	0	1
IBC129	3.37575	34.2498	4.37014	1.71317	1.85421	33	12	0	0	1
IBC13	4.07025	21.6266	5.23989	15.0047	1.24414	45	14	0	0	1
IBC130	4.06012	234.971	0.936552	41.5588	1.30438	62	13	1	0	1
IBC131	5.30779	4.26968	0.408108	3.44425	1.24414	54	12	1	0	0
IBC132	3.61687	5.38766	11.5879	5.75877	2.11969	57	14	1	0	1
IBC134	4.19353	11.9818	2.63945	67.4085	1.17027	69	12	1	0	0
IBC135	8.68812	27.6488	4.41977	28.3521	2.84389	49	14	0	0	1
IBC139	4.41896	8.92144	3.75969	114.518	1.56499	28	12	0	0	0
IBC14	9.91742	17.8218	8.94986	0.0457881	0.739132	60	14	1	0	1
IBC140	6.0054	163.507	4.90795	6.57055	1.29764	29	12	0	0	0
IBC141	10.1965	116.07	2.1483	1.7405	4.15802	36	13	0	0	0
IBC143	4.6576	17.5687	3.53432	0.930586	1.82335	52	14	0	0	1
IBC144	3.13425	6.71613	2.36327	372.413	0.905295	48	12	0	0	1
IBC145	6.55876	8.02217	3.53152	0.0292372	1.15905	51	15	0	0	1
IBC146	2.04565	34.1332	5.49544	977.343	1.49032	45	14	0	0	1
IBC147	4.699	95.5442	9.47608	25.9223	2.88832	49	15	0	0	0
IBC148	3.50962	8.56467	1.4442	0.0973294	0.753937	47	12	0	0	0
IBC149	5.13441	4.88025	3.99973	4.23667	1.0077	60	12	1	0	1
IBC15	2.25944	71.8599	2.98751	0.934017	1.39791	29	12	0	0	0
IBC150	4.17839	4.0528	3.121	1.073	0.842039	60	15	1	0	1
IBC152	11.3704	18.5081	16.975	22.188	1.06137	73	15	1	0	1
IBC153	5.86363	3.46048	1.20836	0.510886	1.92413	48	14	0	0	1
IBC154	2.73871	14.4418	8.22957	0.0742441	2.9035	59	14	1	0	0
IBC158	6.52777	41.0891	18.1437	3.25323	1.13897	34	14	0	0	1
IBC159	2.54291	2.01488	1.93161	15.7837	1.1865	59	12	1	0	0
IBC16	5.07922	11.2931	2.67643	0.77316	1.73559	44	14	0	0	0
IBC161	3.52834	5.01528	3.34335	6.08455	1.47848	30	12	0	0	1
IBC162	3.2054	4.24937	5.38426	0.957788	0.996038	39	14	0	0	0
IBC163	3.50962	15.1899	16.2927	0.542275	2.21145	37	13	0	0	1
IBC168	6.42394	62.4181	8.58129	157.849	1.1197	59	12	0	0	0
IBC169	5.85865	104.576	2.70622	78.2232	1.30623	58	13	1	0	1
IBC17	4.73836	11.8108	4.53637	5.92348	0.821264	50	12	1	0	1
IBC170	2.51599	93.8974	0.719205	10.784	1.40113	50	12	1	0	0
IBC172	10.4874	18.7129	8.86184	15.9419	3.02279	64	14	1	0	0
IBC173	5.82876	29.3624	13.7234	1.97006	0.890433	52	14	0	0	0
IBC174	4.74674	115.32	21.3935	1.44068	1.7898	37	14	0	0	0
IBC175	3.19476	38.6348	2.49952	18.5442	0.984191	37	15	0	0	1
IBC176	4.435	478.899	4.49273	0.21653	0.85008	49	14	0	0	1
IBC178	8.34042	75.0079	9.53852	25.2555	1.13563	58	14	1	0	0
IBC180	4.35324	46.5601	14.1729	0.735616	5.53237	34	12	1	0	0
IBC181	1.88945	11.2143	5.54551	1.24274	1.3557	41	12	0	0	0
IBC183	5.208	3.0816	2.08249	110.494	3.63773	49	14	0	0	1
IBC184	7.89193	99.7291	2.63758	3.3542	1.28251	37	12	0	0	1
IBC185	6.77113	11.5762	3.86503	3.69883	0.854516	42	13	0	0	0
IBC186	3.52389	14.1285	3.46005	0.446891	1.11786	47	14	0	0	0
IBC188	9.67071	80.0847	6.58177	3.10818	1.963	37	12	0	0	1
IBC19	3.15007	4.12533	1.53331	1.42736	0.637183	52	15	1	0	1
IBC191	8.70928	40.2497	5.52067	21.27	2.36598	69	12	1	0	0
IBC192	4.62894	357.578	9.63054	7.53033	0.694598	49	12	0	0	0
IBC194	6.3959	132.659	20.2582	0.660765	0.705661	41	14	0	0	1
IBC195	8.13661	56.7449	11.4714	3.83993	1.10548	65	17	1	0	1
IBC196	5.16008	14.139	4.21558	17.498	0.555875	64	14	1	0	0
IBC199	1.90865	331.597	13.4334	4.49917	1.75058	47	14	0	0	1
IBC2	4.9281	12.0981	8.45269	99.5466	1.58418	55	12	1	0	0
IBC20	1.13175	13.9268	2.4332	31.1615	1.87409	65	15	1	0	1
IBC200	8.11436	39.8013	14.8913	0.377152	0.771663	49	14	1	0	1
IBC202	5.31301	464.193	4.5947	1.28814	0.839802	50	13	0	0	1
IBC205	5.53517	71.8442	5.30754	0.370139	0.962987	42	13	0	0	1
IBC207	4.66899	25.6482	16.9407	15.2727	0.821728	27	13	0	0	1
IBC209	5.81031	13.0327	17.5964	0.092305	3.21091	45	13	0	0	1
IBC21	3.25361	218.908	19.2701	0.0383067	1.24593	28	12	0	0	1
IBC210	2.69981	255.761	4.29705	4.73864	4.10741	38	12	0	0	0
IBC211	12.7668	222.662	17.9161	2.64357	1.35827	64	14	0	0	0
IBC212	8.07365	158.95	6.79649	16.765	0.976655	40	14	0	0	1
IBC214	6.50256	200.479	7.94085	0.538095	0.660446	50	12	1	0	1
IBC216	3.35542	425.898	6.24501	0.578088	2.16319	42	12	0	0	0
IBC217	2.9418	18.6779	5.45946	6.06646	2.75308	56	13	0	0	1
IBC218	8.26444	17.4107	3.69948	6.83379	4.98186	59	14	0	0	1
IBC219	4.103	10.4844	5.16471	1.06915	1.5394	60	13	1	0	1
IBC220	6.36999	14.9859	8.87536	4.68003	1.30232	60	14	1	0	0
IBC221	6.03274	17.9612	7.75882	0.0962279	1.29535	39	12	0	0	0
IBC222	3.77065	40.7608	11.5627	20.419	1.51446	50	13	0	0	1
IBC224	12.3303	79.8334	9.55291	0.178721	4.29215	48	13	1	0	0
IBC225	8.91645	79.5081	8.57237	46.5936	1.16051	67	14	1	0	0
IBC226	9.22057	27.3375	3.75306	0.767245	2.58057	52	13	1	0	0
IBC227	3.30395	15.8546	5.46869	0.160429	1.52014	42	12	0	0	0
IBC228	11.773	95.7768	15.5326	40.935	1.38723	51	12	0	0	1
IBC229	3.53288	6.13006	5.50955	0.642711	1.66372	45	12	0	0	0
IBC23	4.57565	4.70307	1.95624	1.2613	1.60974	47	14	1	0	1
IBC230	12.438	254.52	15.7478	1.38232	1.72038	33	16	0	0	1
IBC231	12.2792	52.6513	24.419	0.277055	1.64916	56	13	0	0	1
IBC232	4.37168	331.64	4.4656	26.7072	0.784141	48	14	0	0	0
IBC234	10.6665	33.4213	6.63207	2.55076	1.92613	53	14	1	0	1
IBC235	4.17995	84.8948	2.67161	0.352295	2.82165	56	15	1	0	0
IBC237	3.86905	16.5105	11.1031	12.2425	1.38049	45	13	0	0	1
IBC239	6.61981	41.3265	11.3051	0.166307	1.76696	53	12	0	0	1
IBC24	3.48942	7.45843	2.97586	26.3381	2.19041	41	14	0	0	1
IBC240	10.5681	12.9113	6.51213	259.475	1.119	36	12	0	0	1
IBC241	7.38409	15.1651	4.44033	1.35276	1.96976	30	15	0	0	1
IBC242	8.40504	19.3768	3.19712	0.448934	0.91394	47	14	0	0	0
IBC243	11.8839	14.0497	5.39391	20.6234	1.19729	36	14	0	0	0
IBC245	5.58346	76.3597	0.995648	1.21612	2.15763	43	12	0	0	1
IBC246	5.32592	75.1555	15.8749	0.369655	0.587652	50	12	0	0	0
IBC247	10.2116	25.563	6.50044	0.150096	0.662515	75	13	1	0	1
IBC248	6.47138	26.2114	10.5465	2.14148	2.23514	62	14	1	0	1
IBC249	8.52437	306.256	9.05527	0.628055	0.784291	42	12	0	0	1
IBC250	6.58367	265.075	7.60839	12.3737	2.20173	49	12	0	0	0
IBC251	6.56615	17.1293	2.30593	1.48976	0.9633	36	12	0	0	1
IBC252	8.95077	137.049	5.90653	0.233849	1.1367	58	14	1	0	0
IBC253	10.6041	6.93165	2.98735	0.0836445	2.60952	40	14	0	0	0
IBC254	8.62635	40.027	5.59676	3.0622	3.5172	58	13	1	0	1
IBC256	10.5741	51.0163	8.60632	3.80608	2.64382	44	13	0	0	1
IBC257	7.03447	45.3351	4.04581	1.42873	1.42869	38	13	0	0	1
IBC258	7.86773	70.7042	6.376	0.212226	0.80576	52	13	0	0	1
IBC259	17.0825	10.6037	34.357	24.6516	0.829257	49	15	0	0	1
IBC26	6.69298	29.0101	7.11516	0.0880136	0.902886	84	15	1	0	1
IBC261	3.79511	3.40995	6.75823	100.476	2.74679	51	15	0	0	0
IBC262	10.1465	12.4605	11.851	2.99127	1.22704	51	12	0	0	0
IBC263	10.3115	442.335	21.5422	1.65506	3.18992	21	13	0	0	0
IBC264	3.41101	25.5978	4.94928	8.36871	1.14385	62	12	1	0	0
IBC265	4.72666	782.137	18.1033	116.822	2.29725	36	10	0	0	0
IBC266	6.34001	118.633	13.2302	8.71106	0.855848	52	14	0	0	1
IBC267	5.06785	53.4197	12.2499	33.3459	5.39441	42	14	0	0	1
IBC269	8.00003	139.944	2.37659	11.5735	0.843384	32	13	0	1	1
IBC270	9.48116	434.906	3.93935	0.177151	1.8243	49	12	0	0	0
IBC271	9.42826	1080.96	3.49934	18.6671	2.36692	67	15	1	0	1
IBC272	3.48408	35.303	4.244	0.151177	1.03126	33	13	0	0	1
IBC273	4.15427	211.477	4.39392	0.166877	0.885164	32	14	0	0	1
IBC274	4.46922	41.5485	1.69315	0.255686	2.64667	56	14	1	0	1
IBC275	5.9204	115.664	11.5116	143.944	0.468261	72	14	1	0	1
IBC276	2.8035	450.965	3.24875	2.1511	1.30813	31	13	0	0	1
IBC277	9.79144	215.353	4.85485	1.51399	1.10784	64	13	0	0	0
IBC279	9.79976	309.334	5.86226	72.9794	2.83152	62	14	0	0	0
IBC28	6.56076	4.12571	0.960428	0.24747	2.5433	51	17	1	0	0
IBC280	5.2632	152.85	11.8398	9.55985	0.730107	36	13	0	0	1
IBC282	7.74015	22.2335	4.38248	1.84914	2.14764	47	12	0	0	1
IBC283	8.05475	90.0127	3.40311	0.4571	0.631337	41	13	0	0	0
IBC284	3.38637	24.3935	7.11276	1.99011	0.729381	43	10	0	0	0
IBC285	5.48198	24.8545	6.82341	30.7846	4.14042	36	13	0	0	1
IBC286	3.36436	287.011	4.15317	77.7961	1.00865	55	14	0	0	1
IBC287	9.09457	73.9552	8.98386	6.60501	1.04841	59	14	1	0	1
IBC288	6.87422	40.6913	2.16115	0.22638	2.5941	59	13	1	0	1
IBC289	6.49008	971.934	16.6691	0.92632	1.09385	40	14	0	0	1
IBC29	3.9032	25.5593	5.20042	0.0859221	0.868753	61	12	1	0	1
IBC290	3.32161	16.0031	5.25269	1.17954	1.42338	51	14	0	0	0
IBC292	3.87976	34.882	4.68832	4.78516	1.37374	57	14	1	0	0
IBC293	2.93053	27.7905	1.74737	0.360499	1.22324	47	14	0	0	0
IBC295	3.51169	31.1129	9.28106	2.56451	1.30058	56	14	1	0	0
IBC296	4.00776	233.074	2.13537	0.226179	1.35594	59	12	1	0	0
IBC298	14.6289	1070.36	8.22446	8.46454	1.02963	63	13	0	0	0
IBC299	2.72369	26.6559	2.75426	21.5181	1.01689	49	14	0	0	0
IBC300	17.4048	455.229	8.84403	0.244674	1.35149	63	14	0	0	1
IBC301	3.82708	11.7048	3.14652	0.275935	2.87817	40	14	0	0	0
IBC303	3.0364	84.7293	3.43183	1.13522	3.08942	49	14	0	0	0
IBC304	2.44039	110.97	0.633241	0.432986	2.67278	30	12	0	0	0
IBC305	6.90085	90.3748	5.70472	0.533001	2.6721	45	13	0	0	0
IBC306	5.77469	115.762	10.7317	3.43438	1.91855	45	13	0	0	0
IBC307	2.72511	26.7828	2.4332	1.02988	1.46155	70	12	1	0	0
IBC308	7.86988	348.343	6.59745	0.210293	0.994866	70	13	1	0	1
IBC309	4.71163	180.474	1.81075	1.89888	1.9122	39	13	0	0	0
IBC31	7.97394	3.93022	2.34237	0.43476	2.48602	30	14	0	0	1
IBC310	4.04422	385.287	8.06433	60.5924	2.49055	67	14	1	0	1
IBC311	10.3656	204.726	10.2029	1.42626	3.96707	53	14	0	0	1
IBC312	8.5916	246.109	11.415	1.05596	2.05996	57	12	1	0	0
IBC313	3.7596	338.794	1.51254	0.587078	2.33296	65	14	1	0	0
IBC315	12.2444	103.508	5.47732	0.81007	1.78984	72	12	1	0	0
IBC318	6.76801	70.4	2.77719	105.897	5.57283	53	14	0	0	1
IBC32	1.3236	10.928	2.88094	3.11725	2.29137	50	11	0	0	0
IBC321	6.65403	21.4211	5.1433	9.57869	0.856562	52	14	0	0	1
IBC322	10.5552	220.187	11.964	22.5015	2.15681	80	12	1	0	0
IBC323	5.36011	193.482	8.39291	0.177939	0.533412	61	17	1	0	0
IBC324	6.71786	189.718	5.68255	0.399553	0.869456	70	12	1	0	1
IBC325	2.02676	208.037	2.45627	4.09363	1.04567	50	14	0	0	1
IBC326	5.7725	29.2399	2.48768	2.42437	2.51983	47	13	0	0	1
IBC327	1.90288	11.3024	3.46214	0.902514	4.69905	56	14	1	0	0
IBC328	9.40551	39.7273	5.14302	3.52401	3.15249	65	14	1	0	0
IBC329	8.62235	254.141	3.71327	1.28043	1.01366	51	14	0	0	1
IBC33	4.35788	17.6841	5.97595	1.13599	3.21638	41	15	0	0	0
IBC331	8.32169	19.7833	43.1687	1.29598	1.06825	47	13	1	0	0
IBC332	12.668	1373.61	14.2027	1.35004	2.65941	32	14	0	0	1
IBC333	1.14599	84.3149	39.5844	0.331505	1.08215	40	12	0	0	0
IBC334	6.8709	161.827	12.0319	40.8834	0.927724	50	12	0	0	1
IBC335	8.27825	340.86	15.6339	12.8946	2.40928	47	14	0	0	0
IBC336	4.25341	103.673	1.77092	7.5228	1.09455	60	12	1	0	0
IBC339	3.16666	71.5258	12.6491	2.71711	1.81344	47	12	0	0	0
IBC340	5.6935	18.0822	2.84923	2.41228	1.63179	50	17	0	0	0
IBC342	7.32079	180.495	3.40806	0.130949	0.915868	55	14	1	0	1
IBC343	4.90072	1016.76	58.6822	2.14402	3.05348	29	13	0	0	0
IBC344	4.56057	45.3337	8.54044	7.02656	1.20137	48	13	0	0	0
IBC349	6.20602	40.7785	4.5721	5.11464	2.35461	68	13	1	0	0
IBC35	1.68504	3.01761	3.42024	0.529553	3.1405	46	12	0	0	1
IBC350	5.42294	116.984	1.92308	2.38617	2.27688	47	11	0	0	0
IBC351	5.93562	41.7145	6.22312	9.5542	3.10478	43	14	0	0	1
IBC352	4.05487	29.2431	0.912208	0.555672	3.48482	34	12	0	0	0
IBC355	6.04383	415.862	16.8387	1.49153	1.65716	36	12	0	0	1
IBC356	5.40644	59.1765	2.37106	0.166894	1.95216	45	14	0	0	1
IBC357	2.96175	30.3621	10.9323	0.510135	3.11861	45	14	0	0	1
IBC358	4.71393	258.628	5.84109	0.821753	1.27718	43	14	0	0	1
IBC36	4.70365	8.09159	4.93157	4.34837	1.88462	68	12	1	0	0
IBC363	3.15725	372.879	3.39051	0.446875	1.1423	48	12	0	0	0
IBC365	5.66347	121.257	3.76202	0.956498	4.43578	37	14	0	0	1
IBC366	5.64503	17.909	3.21272	95.3969	2.36022	55	16	1	0	0
IBC367	5.89755	17.4393	1.70438	0.911814	0.872744	44	16	0	0	1
IBC371	4.18804	27.9852	4.93621	140.768	0.93312	35	14	0	0	0
IBC372	3.50244	77.6727	9.34473	36.3647	3.44419	18	12	0	0	0
IBC373	6.67481	388.051	8.79615	0.172062	1.50735	33	12	0	0	0
IBC374	2.67677	24.596	1.03626	0.147535	2.01347	34	12	0	0	1
IBC375	8.26189	39.0849	11.8734	0.726739	2.01099	56	12	0	0	1
IBC377	2.19834	13.6369	3.52882	0.32619	2.41673	35	12	1	0	0
IBC378	5.33639	146.788	22.7677	16.9082	1.74613	40	13	0	0	0
IBC38	4.71584	49.0385	6.70552	0.0679797	0.766737	60	14	1	0	0
IBC383	3.51169	19.5486	1.30052	1.07906	0.690994	40	14	0	0	1
IBC385	7.04649	9.75126	2.02751	0.192892	2.96849	34	12	0	0	0
IBC386	3.07495	36.9763	4.24695	0.0518227	1.78496	41	12	0	0	0
IBC388	9.97735	132.266	5.94611	0.359603	1.90196	51	14	1	0	0
IBC389	2.09869	32.0839	2.23702	1.84213	3.95523	48	14	0	0	1
IBC39	4.18656	30.9072	1.53848	456.345	1.12793	42	14	0	0	0
IBC390	8.59291	176.838	8.57772	0.342465	2.91057	58	14	1	0	0
IBC393	13.8163	24.0313	32.4282	20.5997	1.91855	48	14	0	0	1
IBC394	8.17397	27.4233	8.15979	7.00968	3.49586	51	14	1	0	0
IBC395	7.51227	101.306	1.59465	0.149318	0.729171	28	12	0	0	0
IBC396	5.90667	44.3919	7.90784	146.438	1.50437	29	16	0	0	0
IBC399	14.2364	74.1447	5.31853	5.26933	1.84818	85	15	1	0	0
IBC400	4.55718	276.698	1.88105	386.299	1.49279	55	14	1	0	1
IBC401	2.87787	88.8785	7.75224	8.6737	2.50541	22	13	0	0	1
IBC403	11.1722	747.918	17.9877	0.97133	2.61368	56	14	1	0	1
IBC404	17.6418	15.3342	1.19138	0.177932	2.58663	24	12	0	0	0
IBC406	4.07701	4.27526	4.15207	4.23733	2.40191	42	13	0	0	1
IBC407	10.5923	16.6635	5.4707	0.287636	8.39214	83	14	1	0	0
IBC408	5.71277	148.956	33.4841	6.96701	1.979	68	14	0	0	1
IBC41	3.60638	11.1085	4.91009	1.61687	2.26861	31	13	0	0	1
IBC412	10.2871	22.0067	66.0685	296.963	2.25467	49	14	0	0	1
IBC414	4.28471	10.4921	3.16992	0.0767129	2.79458	46	12	0	0	1
IBC415	4.71234	16.3904	3.57955	1.37547	2.50185	32	15	1	0	0
IBC416	5.66434	135.582	2.8905	0.0651542	1.56633	24	14	0	0	0
IBC417	8.14349	107.233	6.40257	1.65873	1.93568	60	13	1	0	0
IBC418	6.83649	231.441	2.97343	0.0930106	5.11499	34	12	0	0	0
IBC419	8.56058	105.098	3.20688	1.71556	2.41467	67	14	1	0	1
IBC42	1.75833	4.92114	5.80187	1.19722	2.60215	50	16	0	0	0
IBC421	4.288	280.862	39.7934	21.1649	1.83373	72	15	1	0	1
IBC422	8.2447	43.1011	4.17514	18.1953	2.55539	46	13	1	0	1
IBC426	6.75831	73.2877	8.41942	0.289641	1.41528	52	12	1	0	1
IBC427	9.0548	340.81	6.4259	0.664432	1.55831	52	12	1	0	0
IBC428	9.24637	72.9432	3.43835	2.27613	2.79183	43	12	0	0	1
IBC43	2.46185	3.30824	44.86	395.897	0.786013	47	14	0	0	0
IBC430	11.6107	324.025	18.8325	7.15617	1.84826	58	13	1	0	1
IBC431	8.15193	17.357	3.85969	293.182	2.66195	56	14	1	0	1
IBC434	2.89451	87.5481	2.4473	0.137562	0.68569	36	14	0	0	1
IBC435	6.70394	264.474	6.96806	0.475483	1.50817	60	14	0	0	1
IBC436	7.89196	564.896	11.0639	1.41374	2.55303	40	15	0	0	1
IBC438	1.64241	57.7951	20.233	12.1422	0.735756	41	12	0	0	0
IBC439	6.59119	12.3607	1.96114	2.26833	2.81527	31	14	0	0	0
IBC44	24.2149	9.07098	6.37007	0.240197	1.41661	50	14	0	0	0
IBC440	8.47656	93.681	5.83901	31.2534	1.89617	43	17	0	0	1
IBC441	8.37321	53.3309	32.491	0.174906	0.969538	49	13	0	0	1
IBC442	4.3202	44.6568	1.99598	0.949451	1.76148	49	12	0	0	1
IBC443	2.89963	11.8923	6.237	0.36071	1.79533	56	13	1	0	0
IBC45	1.84041	47.9286	2.00123	0.0408094	2.21391	29	13	0	0	0
IBC47	6.73747	4.40271	3.76619	8.45576	1.01435	49	13	0	0	0
IBC49	4.34557	34.6848	5.74237	52.0352	2.48915	47	14	0	0	1
IBC52	3.62929	71.4216	2.68355	0.0387215	0.587611	63	13	1	0	0
IBC53	3.77785	2.18021	0.788262	33.276	3.91154	35	14	0	0	0
IBC59	2.90948	6.02571	0.693558	34.2127	1.12907	48	12	1	0	0
IBC6	5.57731	3.90138	1.87385	0.534419	0.837944	47	14	1	0	0
IBC65	4.2245	7.95592	19.7256	2.75433	1.35641	42	12	0	0	0
IBC66	5.27674	20.0235	2.77224	27.2417	1.08231	51	17	1	0	0
IBC68	3.57216	11.6416	7.83984	61.8493	2.20229	39	14	0	0	1
IBC69	8.35948	5.93609	8.51732	6.24924	1.58929	59	15	1	0	1
IBC70	2.52598	2.23485	2.21653	8.9932	1.31956	30	11	0	0	1
IBC72	6.81785	46.5215	2.37332	0.0636592	0.933025	81	14	1	0	0
IBC74	5.74316	3.13	3.44643	0.0379811	1.39655	51	16	0	0	1
IBC75	6.00999	3.27817	2.94274	0.0594427	1.17704	51	12	0	0	1
IBC77	4.88527	57.5224	7.47436	153.849	1.47392	43	15	0	0	1
IBC78	3.11819	10.4094	2.3243	0.0196142	4.87699	45	14	0	0	0
IBC79	4.50376	3.51113	4.38368	0.0283002	1.02091	43	15	0	0	1
IBC8	11.2297	5.55029	6.33574	1.15286	0.883439	37	14	0	0	1
IBC80	4.13898	4.53881	2.8307	0.250052	1.10518	50	12	0	0	1
IBC81	3.46718	3.08086	5.05134	0.267869	1.37566	48	13	1	0	1
IBC83	3.82641	11.7473	2.96836	0.183022	2.23981	43	15	0	0	1
IBC84	4.02039	5.08732	1.81829	2.11991	1.47928	43	12	0	0	1
IBC88	3.77463	42.6911	9.31183	2.07707	1.20211	40	14	0	0	0
IBC89	2.78646	4.63935	2.04797	2.64186	1.892	52	12	1	0	1
IBC9	2.41227	3.57295	3.61502	0.111874	2.30555	32	13	0	0	0
IBC90	3.53051	29.1254	3.3335	0.872655	0.898327	66	12	1	0	1
IBC91	1.27478	34.9237	5.44722	10.2844	1.27917	33	13	0	0	0
IBC93	1.95757	19.5074	3.907	2.35054	1.00654	49	14	0	0	1
IBC94	2.20505	127.966	3.0255	43.3934	1.15335	48	14	0	0	1
IBC96	3.16856	4.5538	4.81381	1.15853	0.742992	41	15	0	0	1
IBC98	2.51006	7.85447	4.92721	346.889	1.89101	33	12	0	0	1
P480073	3.84818	11.1448	10.0564	1.79989	1.2836	51	15	0	0	0
P465054	1.64968	25.5258	1.37718	0.973109	1.20592	32	12	0	0	0
P479283	11.3704	8.595	16.975	1.69575	1.47432	40	14	0	0	0
P468311	4.6612	4.79009	1.31657	1.48299	2.02114	37	11	0	0	1
P914164	1.25713	6.15041	1.93161	0.212685	0.416189	66	14	1	0	0
P482932	4.6543	19.2302	5.1102	1.58901	3.29008	53	12	0	0	1
P474199	5.55853	29.6447	2.13974	0.586396	1.93921	40	14	0	0	0
P464735	4.20155	9.21749	1.02102	0.198132	5.07849	42	13	0	0	1
P473273	5.00263	11.422	2.42507	4.54776	3.56276	35	16	0	0	0
P480076	4.28245	8.48483	2.28805	21.404	1.78847	53	13	0	0	1
P472096	9.22057	7.95592	1.59118	1.29576	0.818496	65	12	1	0	1
P482903	8.38824	13.9349	8.29006	0.103132	0.807926	62	16	1	0	0
P916251	4.60097	9.86457	5.11843	1.13268	1.61719	59	13	0	0	0
P911897	4.62137	14.8429	3.02246	23.3187	1.13462	64	11	1	0	1
P451295	3.55828	8.56467	4.71318	1.72536	0.380203	54	13	0	0	1
P892069	5.41494	7.59163	4.46231	3.36209	1.27488	64	13	1	0	1
P905878	3.1957	6.05244	4.42516	5.73228	1.0382	66	13	0	0	0
P482834	4.45141	68.8685	2.8442	23.7895	1.02178	40	14	0	0	1
P466738	0.927684	7.71037	0.554678	2.31916	1.8408	34	13	0	0	1
P474192	4.20147	164.534	3.99579	0.856908	2.0149	43	17	0	0	1
P919086	7.59229	20.9634	8.95866	0.73189	0.424674	76	17	1	0	1
P483419	3.80031	7.44939	6.36427	1.602	2.61008	53	13	0	0	1
P929045	2.40524	6.17477	3.14785	1.53685	0.905764	60	14	1	0	0
P471896	3.62929	148.956	1.69315	1.32858	1.93438	30	11	0	0	1
P470106	7.99491	10.2038	3.07408	1.24425	1.8682	48	13	0	0	1
P902086	10.4874	6.27253	20.2582	0.0511756	0.82671	66	16	1	0	0
P457553	21.1979	11.7481	13.0982	2.79593	0.43745	59	14	1	0	0
P476794	2.76373	18.0213	2.65088	2.21269	2.44271	61	13	1	1	1
P921678	5.56365	18.4896	3.14142	0.219722	0.72328	74	12	1	0	1
P883599	3.68703	27.2695	3.91874	0.312565	1.18467	52	15	0	0	1
P470325	3.22713	10.9617	2.72289	1.89458	2.5017	32	14	1	0	0
P922129	4.00215	6.59359	2.35595	0.432475	0.647489	64	14	1	0	1
P475110	4.42486	13.198	1.53898	4.08852	2.11473	30	16	0	0	0
P479239	1.22055	42.6911	4.29705	2.17492	1.09568	38	13	0	0	1
P478551	4.87188	4.93563	4.12038	17.3306	0.486762	54	12	0	0	0
P472682	6.68909	27.2695	5.05984	0.95106	1.91966	53	13	0	0	0
P882329	10.1574	5.0898	1.317	1.92446	1.3215	56	14	1	0	0
P465116	5.27384	6.84638	8.25439	8.84195	2.9638	46	14	0	0	0
P461855	3.53151	7.21067	7.99997	0.595098	1.54563	45	14	0	0	1
P473258	1.68504	19.2619	4.08556	1.90914	1.20735	46	12	0	0	0
P908004	14.2668	63.2047	8.87958	0.33324	1.03216	58	17	0	0	0
P480335	6.27496	17.2778	2.44155	3.79001	0.834721	28	14	0	0	1
P922547	3.52153	31.5841	1.34566	0.47563	1.68021	56	14	1	0	1
P905929	5.96851	12.1613	7.95969	0.398103	0.915816	76	13	1	0	0
P483421	1.76388	3.40995	5.43517	0.0324141	0.83592	43	13	0	0	0
P903583	16.3688	19.2619	2.66376	0.60304	0.525582	60	13	1	0	1
P482426	3.48942	110.97	1.82163	0.120364	1.68472	35	14	0	0	1
P902166	2.91787	6.25061	2.09167	0.188614	0.645704	63	14	1	0	1
P484051	3.93451	16.0868	1.81936	15.3419	1.59001	42	18	0	0	1
P462429	10.1574	120.007	4.15317	1.16486	2.3523	34	13	0	0	1
P916259	6.27292	33.6221	2.90381	0.321784	1.56848	35	13	0	0	1
P462595	1.2854	11.8974	0.820841	3.99629	2.01124	37	15	0	0	1
P911903	2.97595	9.60963	0.488478	0.148665	0.918566	61	17	1	0	0
P899007	4.33893	47.2441	7.76356	0.512501	1.00308	63	12	1	0	0
P455767	3.12787	29.48	1.0484	1.29749	2.66491	51	14	0	0	1
P459884	5.83174	3.50455	1.5234	19.9032	1.08572	45	13	0	0	0
P914160	6.4301	17.6578	2.23834	1.06293	0.381912	63	18	1	0	1
P476806	5.22914	7.29093	3.06112	0.0542763	0.793446	56	15	1	0	1
P456618	3.25668	12.7479	0.720982	44.9365	2.05944	34	12	1	0	1
P481039	3.33759	14.9857	2.90004	17.4132	1.66339	32	13	0	0	1
P887592	6.83649	71.8599	4.17514	0.127219	1.77162	54	17	1	0	1
P922896	3.42989	53.8687	11.5735	47.5776	0.970305	63	13	1	0	1
P466615	3.68703	9.73681	0.906966	1.47655	1.6112	32	10	0	0	0
P445688	3.9738	21.1699	2.74692	3.22247	1.89318	37	12	0	0	1
P167093	6.40673	9.97569	2.16128	76.34	1.39599	46	14	0	0	1
P467630	11.1244	25.0793	4.99605	3.33986	2.55094	37	12	0	0	1
P467025	3.71471	25.2141	8.04321	8.73332	1.39689	42	11	0	0	1
P900203	4.51036	8.75264	2.63054	9.98193	1.35639	52	13	0	0	1
P466731	2.93053	3.90138	0.408108	5.71083	3.78825	33	13	0	0	1
P481084	6.40996	10.1781	5.49324	1.11796	0.5636	53	15	1	0	0
P466292	5.22483	25.1253	1.27539	9.16512	3.24351	74	15	1	0	0
P901712	2.78646	10.8571	5.49324	0.0559816	0.747743	54	18	1	0	0
P465780	4.25006	12.8747	18.2215	38.9726	3.34818	37	13	0	0	1
P463867	6.95412	69.7309	12.863	102.431	5.31564	60	11	1	0	1
P918715	4.14358	5.03295	1.93815	0.272778	0.273267	63	14	1	0	0
P478300	4.73182	24.3818	5.67408	5.92525	2.95667	48	12	0	0	1
P882199	5.91372	8.54663	10.1186	0.320575	1.04941	58	18	0	0	1
P892087	3.89259	6.93165	2.97343	22.2291	0.854727	69	17	1	0	1
P901989	2.46185	15.1651	0.693558	0.605893	0.869839	52	15	1	0	1
P463780	6.58717	28.4544	4.42946	2.46787	0.632449	47	16	1	0	0
P477094	1.98762	18.9861	14.0163	19.9172	2.12003	40	11	0	0	1
P463989	4.94944	9.44778	2.51019	0.271248	2.48603	31	14	0	0	0
P469765	5.79753	8.69647	2.89338	1.52313	1.14067	48	13	0	1	1
P449805	3.77193	4.79239	0.799395	0.26142	1.34148	33	13	0	0	0
P460010	4.53537	51.1876	6.98544	21.4649	2.3207	33	20	0	0	1
P908424	8.50408	9.80701	6.9642	1.18734	0.446116	69	16	1	0	0
P483410	3.93617	38.1895	2.89781	2.25613	1.65025	42	12	0	0	1
P463768	1.26777	3.09759	1.4442	0.279522	0.644105	45	14	0	0	1
P467173	3.5443	8.35659	1.93584	1.72764	1.37564	40	12	0	0	0
P908472	3.17161	12.9529	2.00671	0.0666784	0.545203	61	15	1	0	1
P903653	3.96733	6.65979	13.7251	0.886052	0.642839	63	13	1	0	1
P913619	7.00648	9.88819	0.644737	0.603056	1.70373	55	12	1	0	1
P922895	17.2233	3.79755	2.44499	2.89142	0.848226	65	13	1	0	1
P482825	4.23366	20.2972	2.73723	2.1244	2.63044	35	13	0	0	0
P450922	5.15901	19.1147	5.26498	1.01331	1.34181	53	12	0	0	1
P454551	7.86988	10.4921	3.80322	5.18063	1.32395	46	14	0	0	1
P921451	5.28682	22.5437	3.29473	0.333014	0.632282	72	14	1	0	1
P480231	2.85441	16.9428	4.33991	2.20643	0.445988	53	14	0	0	1
P469043	4.1537	9.70697	2.37445	0.0297847	1.22086	39	13	0	0	1
P901981	3.18892	10.0251	1.66757	0.0866954	0.873036	55	15	1	0	1
P451249	1.47078	12.5922	4.10177	59.2409	0.817765	47	14	0	0	1
P898008	6.27137	38.6347	1.98586	5.46297	2.38585	52	15	1	0	1
P478319	5.57731	15.8766	4.68832	1.97962	2.3266	31	13	0	0	1
P912856	4.80361	5.4718	4.77428	0.0356493	0.922281	55	13	0	0	0
P467021	2.78588	4.28219	1.99789	0.565505	1.58556	43	13	0	0	1
P885950	1.86869	9.5507	6.8555	0.510184	1.12297	57	17	0	0	0
P903749	5.20952	18.0202	1.56045	0.693211	0.704978	58	13	1	0	1
P886171	4.52159	26.4081	2.26242	0.372612	1.39895	50	14	0	0	0
P882153	2.98066	26.4073	2.50217	2.0261	1.60936	57	13	1	0	1
P445677	6.0054	39.7273	7.90784	4.24986	1.70197	37	12	0	0	0
P479592	2.6559	24.0513	1.62985	1.83778	2.05513	39	14	0	0	1
P478956	10.4017	41.0565	4.01211	4.15867	6.55091	35	15	0	0	1
P484472	4.82605	19.135	0.765586	1.24244	0.878763	47	15	0	0	1
P473026	2.53071	21.2954	1.21992	1.6694	3.20026	40	13	0	0	0
P478006	3.93709	27.864	1.24073	3.25635	5.77892	39	14	0	0	1
P463764	3.19372	34.0297	28.6854	107.115	0.6556	46	13	0	0	0
P905856	3.10136	17.0592	8.16941	0.0529044	0.396144	77	14	1	0	0
P921840	6.22961	9.39072	12.4006	0.192713	1.37758	59	12	1	0	1
P479466	8.28809	34.2024	1.15012	4.17733	2.81095	39	13	0	0	0
P462639	1.13175	10.8418	3.43947	0.0514181	2.27047	49	14	0	0	1
P468680	5.25047	13.6293	3.66881	3.12702	5.30477	41	18	0	0	1
P921513	4.96251	7.23388	0.844061	0.0822184	0.756148	62	13	1	0	1
P483390	7.26506	65.31	4.01035	0.584071	2.54195	38	14	0	0	1
P931600	3.39154	51.1253	6.7014	0.287635	0.260668	63	13	1	0	0
P462866	5.08498	13.6986	1.03004	15.6328	1.81248	41	13	0	0	0
P444107	4.68344	30.6505	4.07671	1.87875	2.68448	34	13	0	0	1
P481676	8.64923	5.70073	2.5159	0.157804	0.673761	53	13	1	0	1
P462664	3.78317	6.22209	4.89335	0.37523	1.92004	45	13	0	0	1
P922935	3.6321	15.8766	1.46551	1.17696	0.866676	79	15	1	0	1
P898402	3.11595	8.61768	5.76181	0.0490121	0.727159	55	12	0	0	1
P900437	9.29558	11.6484	0.817338	0.32152	0.247106	55	16	1	0	0
P472980	1.76388	8.9424	4.99076	0.993891	1.56363	26	15	0	1	1
P902013	2.89963	4.12533	1.03626	0.035001	0.834943	67	15	1	0	1
P479206	13.2011	12.1807	5.68775	0.131782	2.3193	35	13	0	0	1
P480072	5.10921	8.13057	7.53358	0.0250411	0.444416	55	13	0	0	1
P455190	5.77212	11.663	3.42304	2.1476	2.82241	40	12	0	0	1
P479818	10.7415	17.7248	3.58759	0.916724	1.41992	33	12	0	0	0
P462627	34.8259	45.5254	17.2841	0.734511	1.1474	46	13	0	0	0
P466550	5.30566	17.3276	3.60053	0.043516	2.30125	64	15	1	0	0
P471506	3.77751	6.32775	2.24856	0.514598	1.87639	31	13	0	0	0
P468471	4.6764	32.6093	2.99632	33.314	2.27787	32	13	0	0	0
P917771	7.78062	8.87628	5.14326	0.107987	0.577676	61	12	1	0	0
P911950	0.894707	7.85311	7.62719	0.0350136	0.551102	71	15	1	0	0
P482606	6.88508	11.2499	3.03628	0.843304	2.33277	28	14	0	0	1
P894084	2.25062	9.15025	1.08731	0.896079	0.665366	61	14	1	0	1
P470363	5.8099	11.9883	1.19356	1.55965	1.10879	58	16	1	0	0
P886069	4.79279	14.4817	3.45347	1.98857	0.392878	55	16	1	0	1
P480151	3.40214	28.1525	0.902632	59.6167	2.28896	37	14	0	0	0
P453740	12.9406	9.07799	5.64564	0.948366	1.05583	48	12	0	0	0
P452035	3.17427	8.13057	4.8875	0.37976	0.875268	39	12	0	0	0
P463613	4.02502	7.42915	2.21018	7.51312	1.17703	45	15	0	0	1
P480148	2.86634	15.0489	5.34488	0.0676888	2.31701	38	13	1	0	1
P921490	6.70572	10.2926	1.2591	0.244728	0.861545	60	14	1	0	1
P907802	2.35113	4.1304	2.91629	0.595288	0.426637	63	16	1	0	1
P905874	5.82623	39.6014	2.62452	11.6806	0.182224	62	16	1	0	1
P446573	3.42851	108.764	9.69	3.47599	2.00745	38	13	0	0	0
P911948	6.52134	93.4151	14.9171	0.673687	0.317287	66	13	1	0	0
P904891	15.5854	21.2522	1.32825	4.95654	0.685403	55	17	1	0	1
P482910	6.05878	194.21	6.35079	0.113506	3.66498	60	17	0	0	1
P907726	2.70586	12.7848	3.12364	13.9887	0.87551	52	12	0	0	0
P915297	4.18204	44.3982	7.89656	0.500525	0.866008	56	11	1	0	0
P903657	2.73132	10.8571	4.28233	0.0385262	0.68659	64	12	1	0	0
P899011	6.46709	27.1233	4.44958	1.91984	0.526934	60	12	1	0	0
P462684	3.93445	8.59483	5.19032	9.09244	1.67815	46	12	0	0	1
P915117	6.7794	12.8107	2.76624	0.138239	0.548246	64	12	0	0	0
P482812	3.69719	10.6044	2.43028	1.32947	2.34562	42	12	0	0	1
P462632	4.32974	47.4521	4.15644	6.90095	1.60722	48	15	1	0	1
P454954	1.92953	6.89215	3.64895	0.587923	1.66081	34	13	0	0	0
P469828	6.63244	11.1957	2.68003	6.55667	1.04182	47	13	0	0	1
P451301	5.06785	29.48	4.41977	1.82591	1.4535	49	12	0	0	1
P908490	3.5974	12.3699	2.11843	0.364763	0.603226	74	15	1	0	0
P905852	2.17196	58.5872	6.24484	0.333638	0.566823	75	14	1	0	1
P466609	4.11087	5.67687	1.73646	0.10018	2.10986	35	15	0	0	1
P465168	6.69942	26.5352	1.54957	0.524412	2.17037	35	12	0	0	1
P466335	3.95571	59.0454	9.39999	18.3135	2.74917	71	16	1	0	0
P888358	4.0673	36.4576	4.41559	0.328185	0.861676	57	14	1	0	1
P481381	5.08175	11.1521	4.70995	0.0745768	4.45387	61	18	1	0	1
P464530	8.59391	7.86786	3.91874	0.472726	0.747204	60	15	1	0	1
P905718	4.32386	8.98258	6.44384	0.273796	0.336083	75	13	1	0	1
P882136	5.11547	4.30143	2.87541	0.168823	1.93466	58	16	1	0	0
P911727	5.28027	8.13906	2.2668	1.58085	2.62589	55	14	0	0	1
P463588	4.28053	9.43505	2.9276	0.384792	0.712991	54	13	1	0	0
P893489	5.7754	13.641	3.87295	0.174516	0.895458	84	12	1	0	1
P466904	9.26274	24.8644	16.1076	1.67294	0.49822	63	12	0	0	1
P905898	6.65271	20.9665	1.59863	33.4947	0.509885	74	15	1	0	1
P454889	1.91581	3.45979	11.6784	5.75951	0.716489	48	14	0	0	1
P482567	8.19777	7.03841	2.70303	11.7658	1.94572	48	16	0	0	1
P897989	3.13481	6.19109	5.41025	0.338289	1.28205	55	15	1	0	1
P446567	6.43851	25.1782	3.52208	515.357	3.64937	65	13	1	0	0
P886005	4.16444	6.27253	2.03659	0.784413	0.58097	55	12	0	0	1
P451595	5.20797	18.653	8.62001	1.44295	2.24207	37	14	0	0	1
P428372	6.54027	3.63366	1.41091	9.20575	1.36662	46	12	0	0	0
P475500	2.99043	9.64512	3.58651	1.1132	2.029	31	12	0	0	1
P479220	5.95774	55.0537	3.41504	0.354507	1.98248	38	12	0	0	1
P463781	3.53042	9.24578	2.10358	0.818832	0.822587	55	14	1	0	1
P451516	7.54769	17.3796	6.8468	14.2602	0.646152	45	15	0	0	1
P883632	4.83869	14.491	5.53497	0.283873	0.651461	64	14	1	0	0
P470944	5.37306	6.24634	2.83231	6.28281	1.84478	51	16	1	0	0
P463784	7.11557	21.4304	9.70405	0.211962	0.681158	47	18	0	0	1
P905944	5.5707	42.1255	14.3118	5.61752	1.27899	58	17	1	0	1
P479363	2.96175	139.944	0.693558	0.626508	1.8523	30	14	0	0	0
P480015	10.6547	13.0597	6.44676	132.785	4.454	43	12	0	0	1
P908529	30.0098	177.142	26.4181	7.12349	0.479071	72	17	1	0	1
P484082	4.74398	11.014	2.38059	0.285997	1.59827	41	13	0	0	1
P470962	7.7955	9.89902	4.18482	0.120353	1.53901	51	15	1	0	1
P479528	5.91992	218.908	2.63758	2.82155	1.06379	39	12	0	0	1
P461880	4.48512	65.0502	3.68616	0.158723	1.69046	31	14	0	0	0
P479188	5.8773	11.6577	1.30483	1.35164	1.59004	35	15	0	0	0
P464716	9.9398	9.47378	4.21349	29.8559	1.41995	49	14	0	0	0
P916216	6.38976	7.14251	1.2575	5.24007	1.08652	50	12	0	0	0
P465053	4.60117	30.5921	1.59118	0.431056	2.89295	39	12	0	0	0
P921496	6.15856	8.595	1.23057	0.347218	0.692238	68	12	1	0	1
P479133	3.82511	6.79907	2.63409	0.231782	1.87462	43	14	0	0	1
P462952	10.5552	104.576	4.15317	0.273253	3.46885	37	11	0	0	1
P906734	3.67547	11.5455	5.21099	1.1405	1.31502	58	18	1	0	1
P482623	4.33764	209.777	3.16041	1.65831	1.78692	39	12	0	0	0
P462021	3.57216	11.9412	7.47436	0.0177842	1.59095	34	14	0	0	0
P462129	8.31353	11.1568	3.51772	0.167477	2.2394	23	13	0	0	1
P471072	3.81187	8.14318	1.71672	2.57013	3.27251	32	14	0	0	0
P479324	1.95757	40.027	3.0255	1.84817	1.19948	31	13	0	0	0
P907892	1.83916	8.10426	1.30462	2.85853	0.883429	59	12	1	0	0
P461127	6.9877	8.69647	3.46214	0.855174	2.67174	35	14	0	0	0
P480131	5.91992	14.1387	3.39051	0.245985	3.36355	36	12	0	0	0
P913922	3.38904	104.678	4.7701	2.40436	0.988994	55	14	1	0	0
P480132	5.06912	19.5528	3.37781	0.957153	1.59771	40	12	1	0	0
P458505	6.5016	8.52525	4.93699	2.68295	2.64546	30	14	0	0	0
P465118	4.30289	14.6499	1.92747	12.125	1.50987	36	13	0	0	0
P882364	2.96101	6.17217	3.9474	0.179642	1.48616	55	12	1	0	0
P905270	3.13481	4.93563	3.14142	0.0665506	1.16642	53	15	0	0	1
P477082	5.77675	34.3332	4.08556	0.666894	3.05993	42	16	0	0	1
P926586	15.3051	23.0395	8.54418	0.593495	0.608124	62	17	1	0	1
P430114	7.91478	12.0067	5.34441	2.48753	1.87852	43	13	0	0	1
P900460	2.84613	8.6195	6.47023	0.134949	1.3598	55	13	1	0	1
P458499	5.79792	152.032	2.90215	5.36488	1.3115	33	14	0	0	1
P480082	1.97645	7.61631	1.4014	0.51889	3.79138	31	13	0	0	0
P914061	6.9877	38.9171	8.33819	0.149458	1.27072	80	15	1	0	0
P914838	1.84227	10.8453	0.707412	0.11752	1.36731	60	16	1	0	0
P480240	3.80543	20.9742	3.32497	6.46836	1.76421	26	13	0	0	1
P887559	6.83448	120.007	1.66074	0.148377	0.867574	59	12	1	0	1
P480103	1.27487	15.1789	1.82163	0.30741	0.699622	29	14	0	0	0
P478467	7.54522	38.2554	1.89829	1.5395	2.05529	40	12	0	0	0
P903744	4.53513	11.6214	4.39299	0.289793	0.417199	80	13	1	0	1
P893494	8.02641	26.8485	4.08558	0.203011	1.052	72	14	1	0	0
P480110	2.33784	11.5795	2.84329	0.0411302	0.943611	30	14	0	0	1
P459801	1.22055	4.82331	0.301254	0.139937	2.24085	45	18	0	0	1
P483350	6.48571	64.0586	8.42921	164.909	1.93127	41	12	0	0	0
P474022	34.6374	81.9681	34.4538	0.517959	4.86884	37	13	0	0	1
P456625	5.6935	57.5224	3.95181	0.413651	1.23343	28	9	0	0	1
P917341	5.75859	82.0289	3.80322	0.158649	0.984955	55	14	0	0	1
P462024	7.15205	14.6679	5.14324	0.15573	4.22419	30	15	0	0	1
P883628	3.57216	25.5593	5.67408	2.67587	0.551887	71	14	1	0	1
P911703	3.82677	19.093	3.11678	0.0814004	1.13025	55	15	1	0	1
P913005	4.04652	19.8395	2.06175	0.62195	0.428834	68	15	1	0	0
P478293	5.15193	12.4995	1.93646	2.36935	1.68979	41	12	0	0	1
P476750	4.28992	53.9102	20.8842	0.220689	1.14785	53	13	0	0	1
P481390	6.26103	82.5947	44.9211	0.0625003	0.384164	55	17	1	0	0
P475492	5.40174	20.2994	2.79724	8.34645	1.91381	38	12	0	0	1
P472877	4.78587	6.74124	8.34682	0.183064	1.07648	50	12	0	0	1
P922902	4.35542	4.31191	3.95181	10.5871	1.25141	62	12	0	0	1
P918681	1.8439	17.5264	3.25177	0.079804	1.21562	57	14	1	0	0
P480297	7.13924	42.6679	2.50001	7.12758	0.982548	40	13	0	0	0
P460916	6.20852	56.694	3.99108	0.698336	1.43168	65	12	1	0	1
P477966	11.3852	8.53226	3.41001	0.346892	1.6828	42	12	0	0	1
P479857	2.81223	7.17053	2.39727	0.0643138	1.77081	39	13	0	0	0
P482983	4.33764	132.266	2.87541	0.150269	2.13429	32	14	0	0	1
P452168	5.9269	6.15041	1.66472	0.156007	1.36414	52	15	1	0	1
P478311	4.36571	13.4399	4.00802	1.93646	0.828901	40	13	1	0	1
P901987	3.53288	7.23388	5.45946	0.0506221	1.0543	54	14	0	0	1
P887575	4.96251	18.0213	3.86776	0.0352298	1.15245	53	12	1	0	0
P907899	6.55668	9.52417	7.6344	1.60426	0.998223	55	12	0	0	0
P482603	6.91777	13.7306	5.43517	9.3769	1.42408	28	13	0	0	0
P900799	6.20602	11.7473	1.71672	0.327639	1.56443	52	17	0	0	1
P479555	5.47987	27.8982	2.0248	0.214052	1.79485	49	14	0	0	1
P905818	9.48485	30.7138	43.1447	5.22725	0.43365	63	15	1	0	0
P463928	1.8439	41.9229	0.554678	0.381599	2.01955	31	14	0	0	0
P456621	5.9204	15.1899	2.70622	9.31318	2.04455	43	12	0	0	1
P484460	1.22055	5.99108	14.0163	0.420012	1.2049	48	13	0	0	1
P466110	1.45834	49.7991	1.94784	0.94821	0.842514	41	12	0	0	1
P886070	12.248	223.688	8.11715	0.171561	0.730896	55	15	0	0	1
P477743	2.7564	9.51618	3.25334	0.529013	1.47828	35	14	0	0	1
P913006	4.48816	10.2561	1.0166	0.536886	0.619386	64	14	1	0	0
P471368	3.23535	41.9229	1.93559	0.558492	1.39658	33	13	1	0	0
P853221	4.87355	27.9281	3.16305	0.224582	0.699558	82	17	1	0	0
P902022	3.48943	97.1784	5.13875	1.62563	0.814003	56	16	1	0	0
P900235	3.87958	9.35523	2.54132	0.174713	0.975039	56	17	1	0	1
P463251	6.65271	11.9883	22.7677	3.66402	1.24752	48	14	0	0	1
P472202	4.72666	255.761	9.70405	23.9743	1.75965	45	12	0	0	1
P471354	4.94897	17.0469	3.99358	2.24459	2.25256	40	13	0	0	1
P467036	3.00533	25.6371	4.8875	16.4751	2.14841	35	12	0	0	1
P452697	2.44123	70.8876	4.9196	1.81554	0.869388	49	14	0	0	1
P885642	3.57216	47.2441	1.53848	0.686908	1.35799	53	15	1	0	0
P465077	14.9597	3.79403	2.82134	0.776756	1.621	46	12	0	0	1
P479179	4.9597	6.29404	3.46028	1.54739	2.52475	38	12	0	0	0
P451927	3.17592	27.2966	4.28161	0.366444	2.50053	35	14	0	0	1
P481057	10.8044	41.7765	17.4947	0.404308	0.646749	55	14	1	0	0
P478317	2.38486	24.9964	2.27579	0.505184	2.15096	28	12	0	0	0
P908416	2.80864	13.5177	1.14902	0.411496	0.325229	63	13	0	0	1
P463927	1.06588	3.51923	0.393278	0.489894	1.21065	34	14	0	0	0
P455421	1.2854	4.28219	7.511	0.0446369	1.02457	45	13	0	1	1
P456732	5.14408	17.7029	7.54765	0.257681	1.19278	43	14	0	0	0
P472691	4.01877	11.9412	25.1066	6.31557	2.66408	37	13	0	0	1
P444072	7.54565	12.7183	2.15397	0.317877	2.48179	34	14	0	0	1
